# Supplementary material for: Correlatıonal effect of sexual myths on sexual qualıty of lıfe in pregnancy: a cross-sectıonal study
Source: Sex Med. 2026 Apr 20;14(3):qfag023. doi: 10.1093/sexmed/qfag023 (PMC13092729; doi:10.1093/sexmed/qfag023)
Supplement: Supplementary-Material_qfag023 [file supplementary-material_qfag023.zip]

Archive with 4 entries (4 files):
- Intihal_Proje_Detaylari_qfag023.pdf
- KURUM_qfag023.pdf
- STROBE.pdf
- Tugce_Sevde_ve_Hilal_etik_izni_qfag023.pdf
